# Supplementary material for: Isolation and Identification of 12-Deoxyphorbol Esters from Euphorbia resinifera Berg Latex: Targeted and Biased Non-Targeted Identification of 12-Deoxyphorbol Esters by UHPLC-HRMSE
Source: Plants (Basel). 2023 Nov 14;12(22):3846. doi: 10.3390/plants12223846 (PMC10674858; doi:10.3390/plants12223846)
Supplement: Supplementary file 1 [file plants-12-03846-s001.zip]

Archive with 1 entries (1 files):
- plants-2653286-supplementary.pdf
